# Supplementary material for: Distribution of Hepatitis B prevention services in Wakiso District, Central Uganda
Source: PLOS Glob Public Health. 2023 Sep 22;3(9):e0000478. doi: 10.1371/journal.pgph.0000478 (PMC10516414; doi:10.1371/journal.pgph.0000478)
Supplement: S1 Data — (XLSX) [file pgph.0000478.s002.xlsx]

## Sheet: Hepatitis B service availabi...
Level of health facility	Ownership of health facility	Location of the health facility	Did this health facility receive any hepatitis B vaccine doses in the last 12 months? (Check delivery records for proof)	Does the health facility have refrigerators for keeping vaccines?	Do you have a cold chain technician/ assistant at this health facility?	Has any of the cold chain technicians/ assistants been trained in temperature monitoring for hepatitis B vaccines?	Is the hepatitis B vaccine available in this facility?	Are there guidelines to follow when exposed to hepatitis B in your facility?	Are there testing kits for hepatitis b in your facility?	Are HB testing kits in stock (check in the store)?	Does the health facility have a routine vaccination schedule for the health care providers?	Does the health facility have any infection control promotion materials?	Are there reminders and/or job aids posted that promote safe use of injections at this facility?	Has this health facility held any CMEs on hepatitis B in the last 12 months? (Look out for evidence e.g. CME schedule or)	Does the health facility have colour coded waste bins? (Observe)	Is there any infectious waste other than used sharps (for example, bloody swabs or dressings) that is not in an appropriate container? (observe)	Does the health facility have any staff trained in hepatitis B testing?	Has this health facility had someone trained in management of hepatitis B in the last 12 months?	Does the health facility have an infection control focal person?	Does the health facility have hand washing facilities? (Observe)	Do the HWFs have soap?	Does the health facility have PEP guidelines in case of injuries?
Health Centre III	Private Not For Profit (PNFP)	Urban	Yes	Yes	Yes	Yes	Yes	Yes	Yes	Yes	Yes	Yes	Yes	No	Yes	No	Yes	Yes	Yes	Yes	Yes	Yes
Health Centre IV	Public	Urban	Yes	Yes	Yes	Yes	No	No	No	No	No	Yes	No	Yes	Yes	No	Yes	No	No	Yes	Yes	Yes
Health Centre IV	Private for Profit (PFP)	Urban	Yes	Yes	No		No	No	Yes	Yes	No	No	No	No	Yes	Yes	No	Yes	No	Yes	Yes	No
Health Centre IV	Public	Urban	No	Yes	Yes	Yes	No	No	No	No	Yes	Yes	No	No	Yes	Yes	Yes	No	No	Yes	No	No
Health Centre IV	Public	Rural	No	Yes	No		No	No	No	No	No	Yes	Yes	No	Yes	Yes	No	No	Yes	Yes	Yes	Yes
Health Centre IV	Public	Urban	No	Yes	Yes	No	Yes	No	Yes	Yes	No	Yes	Yes	No	Yes	Yes	Yes	Yes	No	Yes	No	Yes
Health Centre IV	Public	Urban	Yes	Yes	Yes	Yes	No	No	No	No	No	Yes	Yes	No	Yes	Yes	Yes	No	No	Yes	No	No
Health Centre IV	Private for Profit (PFP)	Urban	Yes	Yes	No		Yes	No	Yes	Yes	No	Yes	Yes	No	No	No	Yes	Yes	Yes	Yes	Yes	No
Health Centre IV	Private for Profit (PFP)	Urban	Yes	Yes	Yes	Yes	Yes	No	Yes	Yes	No	Yes	Yes	Yes	Yes	No	Yes	Yes	No	Yes	Yes	Yes
Health Centre III	Private for Profit (PFP)	Urban	No	Yes	No		No	No	Yes	Yes	No	Yes	Yes	No	Yes	No	Yes	Yes	No	Yes	Yes	Yes
Hospital	Private for Profit (PFP)	Urban	Yes	Yes	No		Yes	Yes	Yes	Yes	Yes	Yes	No	Yes	Yes	Yes	Yes	No	Yes	Yes	Yes	Yes
Health Centre III	Private	Urban	Yes	Yes	No		Yes	Yes	Yes	Yes	Yes	Yes	Yes	No	Yes	Yes	Yes	No	Yes	Yes	Yes	Yes
Health Centre III	Public	Rural	No	Yes	Yes	Yes	No	No	No	No	No	Yes	No	No	Yes	Yes	Yes	No	No	Yes	No	Yes
Hospital	Private	Rural	Yes	Yes	No		No	Yes	Yes	Yes	Yes	Yes	Yes	No	Yes	No	Yes	Yes	No	Yes	Yes	Yes
Health Centre III	Public	Rural	No	Yes	No		No	No	No	No	No	Yes	No	No	Yes	Yes	Yes	No	Yes	Yes	Yes	Yes
Health Centre III	Public	Rural	No	Yes	No		No	No	No	No	No	No	Yes	No	Yes	Yes	Yes	No	No	Yes	No	No
Health Centre IV	Private for Profit (PFP)	Urban	Yes	Yes	No		No	Yes	Yes	Yes	Yes	Yes	No	No	Yes	Yes	Yes	No	No	Yes	Yes	Yes
Health Centre IV	Private for Profit (PFP)	Urban	No	Yes	Yes	No	Yes	No	Yes	Yes	No	Yes	No	Yes	No	Yes	No	No	No	Yes	Yes	Yes
Hospital	Private Not For Profit (PNFP)	Urban	Yes	Yes	Yes	Yes	Yes	Yes	Yes	Yes	No	Yes	Yes	No	Yes	No	Yes	No	Yes	Yes	Yes	Yes
Hospital	Private	Rural	No	Yes	Yes	Yes	No	Yes	Yes	Yes	Yes	Yes	Yes	Yes	Yes	Yes	Yes	No	Yes	Yes	Yes	Yes
Health Centre IV	Private	Urban	Yes	Yes	Yes	Yes	Yes	Yes	Yes	Yes	Yes	Yes	Yes	Yes	Yes	Yes	Yes	No	No	Yes	Yes	No
Hospital	Public	Urban	No	Yes	Yes	No	No	No	Yes	Yes	Yes	Yes	Yes	No	Yes	Yes	Yes	No	Yes	Yes	Yes	Yes
Health Centre IV	Public	Urban	Yes	Yes	Yes	No	Yes	Yes	Yes	Yes	No	No	No	No	No	No	Yes	No	No	No		No
Health Centre III	Public	Rural	No	Yes	Yes	Yes	No	No	No	No	No	No	Yes	No	Yes	No	Yes	Yes	No	Yes	No	No
Health Centre III	Private Not For Profit (PNFP)	Rural	No	Yes	No		No	Yes	Yes	Yes	Yes	Yes	Yes	Yes	Yes	No	Yes	Yes	No	Yes	Yes	No
Health Centre IV	Private for Profit (PFP)	Urban	No	Yes	No		No	Yes	Yes	Yes	No	Yes	Yes	Yes	No	No	Yes	Yes	No	Yes	Yes	Yes
Health Centre III	Public	Rural	No	Yes	No		No	No	No	No	Yes	Yes	Yes	Yes	Yes	Yes	No	No	No	Yes	Yes	Yes
Hospital	Private	Rural	Yes	Yes	Yes	Yes	Yes	No	Yes	Yes	No	Yes	Yes	Yes	Yes	Yes	No	No	Yes	Yes	Yes	No
Health Centre III	Private Not For Profit (PNFP)	Urban	No	No	No		No	Yes	Yes	Yes	No	Yes	Yes	No	Yes	No	Yes	No	Yes	Yes	Yes	Yes
Health Centre III	Private Not For Profit (PNFP)	Urban	No	Yes	No		No	Yes	Yes	Yes	No	Yes	Yes	Yes	Yes	No	Yes	Yes	Yes	Yes	Yes	Yes
Health Centre III	Public	Urban	No	Yes	No		No	No	No	No	Yes	Yes	Yes	Yes	Yes	Yes	Yes	No	Yes	Yes	Yes	Yes
Health Centre IV	Public	Urban	Yes	Yes	No		Yes	Yes	Yes	No	No	No	No	No	No	Yes	Yes	No	Yes	No		No
Health Centre III	Public	Rural	No	Yes	No		No	No	No	No	No	Yes	Yes	Yes	No	Yes	Yes	Yes	No	Yes	Yes	Yes
Health Centre III	Public	Rural	No	Yes	No		No	No	No	No	Yes	Yes	Yes	No	Yes	No	No	No	No	Yes	Yes	No
Health Centre III	Private	Urban	No	Yes	No		No	Yes	Yes	No	No	Yes	No	No	Yes	No	Yes	No	No	Yes	Yes	Yes
Health Centre III	Private for Profit (PFP)	Urban	No	No	No		No	No	No	No	No	Yes	Yes	No	Yes	No	Yes	Yes	No	Yes	Yes	No
Health Centre III	Private for Profit (PFP)	Urban	No	Yes	No		No	Yes	Yes	No	No	Yes	Yes	No	Yes	Yes	Yes	No	No	Yes	Yes	No
Health Centre III	Private for Profit (PFP)	Urban	No	No	Yes	Yes	No	Yes	Yes	Yes	No	Yes	Yes	No	Yes	No	Yes	No	No	Yes	Yes	Yes
Health Centre III	Private for Profit (PFP)	Rural	No	No	No		No	Yes	Yes	No	No	Yes	Yes	No	Yes	No	Yes	Yes	No	Yes	Yes	Yes
Health Centre III	Public	Rural	No	Yes	No		No	No	No	No	No	Yes	Yes	No	Yes	No	No	No	No	Yes	No	No
Health Centre III	Public	Rural	No	Yes	No		No	No	No	No	No	Yes	Yes	No	Yes	No	No	No	No	Yes	Yes	Yes
Health Centre III	Public	Rural	No	Yes	No		No	No	No	No	Yes	Yes	Yes	Yes	Yes	No	Yes	No	Yes	Yes	Yes	Yes
Health Centre IV	Private for Profit (PFP)	Urban	No	Yes	No		Yes	Yes	Yes	Yes	Yes	Yes	Yes	Yes	Yes	No	Yes	Yes	No	Yes	Yes	Yes
Health Centre III	Private	Urban	No	Yes	Yes	No	No	Yes	Yes	Yes	No	Yes	Yes	No	Yes	No	Yes	No	Yes	Yes	Yes	No
Health Centre III	Public	Urban	No	Yes	No		No	No	No	No	No	Yes	Yes	No	Yes	Yes	No	No	Yes	Yes	Yes	Yes
Health Centre III	Private	Urban	No	Yes	Yes	Yes	No	Yes	No	Yes	No	Yes	Yes	No	Yes	No	Yes	Yes	No	Yes	Yes	No
Health Centre III	Public	Rural	No	No	No		No	No	No	No	No	Yes	Yes	No	Yes	Yes	No	No	No	Yes	Yes	Yes
Health Centre III	Private	Rural	No	Yes	No		No	No	Yes	Yes	No	Yes	Yes	No	Yes	No	Yes	No	No	Yes	Yes	Yes
Health Centre III	Private Not For Profit (PNFP)	Rural	No	No	No		No	Yes	Yes	No	No	No	Yes	No	Yes	No	Yes	No	No	Yes	Yes	Yes
Health Centre III	Public	Urban	No	Yes	No		No	No	No	No	Yes	Yes	Yes	No	Yes	No	No	No	Yes	Yes	Yes	Yes
Health Centre IV	Private for Profit (PFP)	Urban	Yes	Yes	No		Yes	Yes	Yes	Yes	No	Yes	Yes	No	Yes	No	Yes	Yes	Yes	Yes	Yes	No
Health Centre III	Private	Urban	No	Yes	No		No	No	No	No	No	Yes	Yes	No	No	No	No	No	No	Yes	Yes	No
Health Centre III	Private	Urban	No	Yes	No		Yes	Yes	Yes	Yes	No	Yes	Yes	No	Yes	No	Yes	No	No	Yes	Yes	Yes
Health Centre III	Public	Urban	No	Yes	No		No	No	No	No	No	Yes	Yes	Yes	Yes	Yes	Yes	No	Yes	Yes	Yes	Yes
Health Centre III	Private	Urban	No	Yes	Yes	Yes	No	Yes	Yes	Yes	No	Yes	Yes	No	Yes	No	Yes	No	No	Yes	Yes	Yes
